# Supplementary material for: NMR spectroscopy and chemometrics as a tool for anti-TNFα activity screening in crude extracts of grapes and other berries
Source: Metabolomics. 2012 Feb 17;8(6):1148–61. doi: 10.1007/s11306-012-0406-8 (PMC3483097; doi:10.1007/s11306-012-0406-8)
Supplement: Supplementary file 9 — Supplementary material 9 (XLS 30 kb) [file 11306_2012_406_MOESM9_ESM.xls]

## Sheet: Sheet2
Article title: NMR spectroscopy and chemometrics as a tool for anti-TNFα activity screening in crude extracts of grapes and other berries
Journal name: Metabolomics
Authors: Kashif Alia, Muzamal Iqbala, Henrie A. A. J. Korthoutb, Federica Maltesea, Ana Margarida Fortesc, Maria Salomé Paisc, Robert Verpoortea, Young Hae Choia*
Affiliations: a Natural Products Laboratory, Institute of Biology, Leiden University, 2300 RA Leiden, The Netherlands
b Fytagoras BV Plant Science, Sylviusweg 72, 2333 BE Leiden, The Netherlands
c Plant Systems Biology Lab, ICAT, Center for Biodiversity, Functional and Integrative Genomics, FCUL, 1749-016 Lisboa, Portugal
*Corresponding Author’s email: y.choi@chem.leidenuniv.nl
Table ST1: Expression of anthocyanin reductase during of 'Trincadeira' grapes.
ProbeID		Unique gene 12x ID		Annotation	Functional category 1
(Affymetrix GrapeGen chip)
VVTU13083_at		JGVv361.4.t01		Anthocyanidin reductase	Metabolism, Secondary metabolism, Phenylpropanoid metabolism,
					Flavonoid metabolism, Flavonoid biosynthesis.
ProbeID	Developmental	hm:logExperiment	hm:logExperiment	hm:logExperiment	Median of Biological replicates
	stage-year	Biological replicate 1	Biological replicate 2	Biological replicate 3
VVTU13083_at	EL 32-2007	10.51	11.32	10.9	10.9
VVTU13083_at	EL 35-2007	6.81	7.05	6.88	6.88
VVTU13083_at	EL 36-2007	7.3	7.76	7.31	7.31
VVTU13083_at	EL 32-2008	8.49	8.46	7.45	8.46
VVTU13083_at	EL 35-2008	5.35	5.16	5.17	5.17
VVTU13083_at	EL 36-2008	5.59	4.78	5.56	5.56
